# Supplementary material for: Pulmonary Artery and Vein Morphology as an Imaging Biomarker for the Diagnosis of Pulmonary Hypertension
Source: Diagnostics (Basel). 2026 Feb 20;16(4):619. doi: 10.3390/diagnostics16040619 (PMC12939112; doi:10.3390/diagnostics16040619)
Supplement: Supplementary file 1 [file diagnostics-16-00619-s001.zip]

Archive with 2 entries (2 files):
- Supplementary Figure S1.jpg
- Supplementary tables.pdf
